# Supplementary material for: Multilevel Interventions Aimed at Improving HPV Immunization Coverage: A Systematic Review and Meta-Analysis
Source: Vaccines (Basel). 2025 Sep 25;13(10):1001. doi: 10.3390/vaccines13101001 (PMC12567594; doi:10.3390/vaccines13101001)
Supplement: Supplementary file 1 [file vaccines-13-01001-s001.zip]

Archive with 1 entries (1 files):
- vaccines-3850615-supplementary.pdf
